# Supplementary material for: Increased tumor glycolysis is associated with decreased immune infiltration across human solid tumors
Source: Front Immunol. 2022 Nov 24;13:880959. doi: 10.3389/fimmu.2022.880959 (PMC9731115; doi:10.3389/fimmu.2022.880959)
Supplement: Supplementary file 2 [file DataSheet_2.zip]

Archive with 6 entries (6 files):
- Supplementary Tables/Supp Table S1 - FDGScore Weights.csv
- Supplementary Tables/Supp Table S2 - FDGScore by Clinical Characteristics.xlsx
- Supplementary Tables/Supp Table S3 - FDG vs CD8 Correlation across tumor types.xlsx
- Supplementary Tables/Supp Table S4 - Univariate Survival Analysis.xlsx
- Supplementary Tables/Supp Table S5 - Multivariate Survival Analysis.xlsx
- Supplementary Tables/Supp Table S6 - Patient Characteristics.xlsx
