# Supplementary material for: Increased tumor glycolysis is associated with decreased immune infiltration across human solid tumors
Source: Front Immunol. 2022 Nov 24;13:880959. doi: 10.3389/fimmu.2022.880959 (PMC9731115; doi:10.3389/fimmu.2022.880959)
Supplement: Supplementary file 2 [file DataSheet_2.zip › Supplementary Tables/Supp Table S1 - FDGScore Weights.csv]

Supplementary Table S1. Gene symbols and weights used to calculate FDGScore
For each sample, we calcualted the Weighted Mean of the genes below according to the weights below
FDGScore = weightedMean(gene.symbols, gene.weights)
Gene Symbol	Voting Weight
ENO3	3.88
HK2	3.3
RPIA	3.15
PFKP	2.45
ALDH3B1	2.42
GAPDH	2.41
PGD	2.34
DERA	2.34
LDHB	2.26
ME1	2.16
TPI1	1.98
TKT	1.9
ALDOC	1.8
GPI	1.78
BPGM	1.75
ADH7	1.71
HK3	1.62
PGLS	1.58
ALDOB	1.56
PGAM1	1.53
TALDO1	1.35
ENO1	1.3
PGK1	1.29
PKM2	1.17
PGAM2	1.16
MDH1	1.15
LDHA	1.15
LDHAL6B	1.13
G6PD	1.1
ENO2	1.08
PGM1	1.06
PDHA2	1.01
PKLR	1
LDHC	0.89
PDHA1	0.83
ACYP1	0.79
PFKM	0.72
GPT	0.58
FBP2	0.55
ALDH3A1	0.52
ALDH2	0.48
ALDH1B1	0.42
GCK	0.42
ADH5	0.42
MDH2	0.25
RPE	0.25
PRPS1L1	0.11
PFKL	-0.06
GOT1	-0.08
HK1	-0.13
GOT2	-0.31
ALDOA	-0.34
PRPS2	-0.36
DLD	-0.41
PGM3	-0.44
ADH1A	-0.75
G6PC	-0.79
ME3	-0.81
H6PD	-0.98
ALDH1A3	-1.04
AKR1A1	-1.24
PDHB	-1.25
ALDH3B2	-1.28
ADH1C	-1.39
ADH6	-1.58
PRPS1	-1.59
FBP1	-1.6
BRE	-1.71
ALDH3A2	-1.82
ADH1B	-2.12
DLAT	-2.15
ALDH7A1	-2.52
ALDH9A1	-3.15
