# Supplementary material for: Increased tumor glycolysis is associated with decreased immune infiltration across human solid tumors
Source: Front Immunol. 2022 Nov 24;13:880959. doi: 10.3389/fimmu.2022.880959 (PMC9731115; doi:10.3389/fimmu.2022.880959)
Supplement: Supplementary file 2 [file DataSheet_2.zip › Supplementary Tables/Supp Table S2 - FDGScore by Clinical Characteristics.xlsx]

## Sheet: FDGScore by Stage - Regression 
Supp Table S1. Characterization of FDGScore across clinical parameters.
The relationship between FDGScore and Stage was determined by calculating a linear regression to obtain the B coefficient and the p-value.
Some TCGA tumor types did not report a tumor stage, or had a single value for Stage, making linear regression impossible. These rows were kept blank.
Distype	FDG.BCoeff	FDG.pval	HMGly.BCoeff	HMGly.pval	CD8.BCoeff	CD8.pval	Tcm.BCoeff	Tcm.pval	TCell.BCoeff	Tcell.pval	n
ACC	0.0107982	0.914269	0.00282582	0.556817	-0.00154586	0.453039	0.00155295	0.695199	-0.0126028	0.145478	79
BLCA	-0.0108042	0.790798	0.00558439	0.00529768	0.000320434	0.824375	-0.00539612	0.0265285	-0.000936072	0.875252	408
BRCA	0.0430371	0.205805	0.00158054	0.329226	0.000163674	0.876506	-0.0043806	0.0515126	-0.00408733	0.415513	1097
CESC
CHOL	0.0558242	0.631681	-0.00331832	0.697711	0.00186622	0.687221	0.00703219	0.317545	-0.00174565	0.925459	36
COAD	0.01221	0.610772	-0.00273189	0.0795643	0.000804517	0.363693	0.00262463	0.211613	-0.00303796	0.360439	449
ESCA	-0.033904	0.648744	-1.95151e-05	0.995427	0.00354103	0.216798	0.00538721	0.208628	-0.00104685	0.91057	184
GBM
HNSC	0.0860323	0.00190182	0.00431309	0.0011858	0.00200088	0.0720179	-0.00519136	0.0128057	-0.0105181	0.0159062	520
KICH	0.145933	0.0320386	0.00630608	0.136851	0.00179012	0.399684	-0.00223392	0.683369	0.00891741	0.361497	66
KIRC	0.0932584	2.22544e-05	0.00466661	0.00213044	-0.00194151	0.0310123	-0.00296697	0.064067	0.00457658	0.174411	533
KIRP	0.217622	1.85938e-10	0.00678342	0.00541265	-0.000432476	0.753921	-0.00188008	0.508134	0.00569372	0.282248	290
LGG
LIHC	0.331239	1.50438e-07	0.001964	0.31779	-0.00275718	0.0617261	-0.000913605	0.696821	-0.0217162	0.000413764	371
LUAD	0.117785	0.000120173	0.00838824	1.06513e-05	-0.00277482	0.0120278	-0.00534767	0.0224226	-0.0178085	0.000528142	515
LUSC	0.0405143	0.291181	0.00118137	0.574504	-0.00268304	0.036817	-0.00592612	0.0120294	-0.00215613	0.700851	500
MESO	-0.0888742	0.131442	-0.000681459	0.87226	-0.00150468	0.659575	0.00128553	0.812778	0.00812991	0.552718	87
OV
PAAD	0.114757	0.234736	0.0166147	0.0175786	0.00285323	0.38247	0.00179215	0.800771	-0.0160652	0.37368	178
PCPG
PRAD
READ	0.0355589	0.27779	-0.00211094	0.330815	-0.000818869	0.571232	0.00273038	0.450504	-0.00367775	0.43679	160
SARC
SKCM	0.00551027	0.88973	0.00352517	0.0955219	-0.00125773	0.472799	-0.00325715	0.291586	0.000411946	0.964147	470
STAD	-3.59589e-05	0.999126	-0.00264652	0.258806	0.00152414	0.328507	0.00793853	0.00704983	0.0107825	0.0958086	415
TGCT	0.322538	0.000217966	0.0417056	4.41844e-07	-0.00551502	0.132306	-0.0246032	5.21754e-05	-0.0509396	0.00640858	134
THCA	0.0388473	0.00231306	0.00587032	3.02476e-06	-0.00111963	0.0888198	-0.00271927	0.0422041	-0.0154097	5.17159e-06	505
UCEC
UCS
UVM	0.186064	0.0677377	0.0195604	0.0069156	-0.00615652	0.0441572	0.00108222	0.900097	0.00726183	0.643821	80
METABRIC	0.29237	1.03097e-95	0.00713148	1.5005e-18	-0.000771267	0.207388	-0.0007215	0.202934	0.0216276	4.30683e-16	1904
GSE65904	0.0530244	0.487767	-0.00644977	0.166536	0.0137809	0.0237069	0.0148344	0.0103265	0.0752824	0.0105048	214
TCGA Pan Cancer	0.16	6.65e-42	0	0.000367	0	1.08e-18	-0.01	4.87e-21	-0.01	1.59e-12	9875

## Sheet: FDGScore by Age - Spearman Rank
Supp Table S1. Characterization of FDGScore across clinical parameters.
The relationship between FDGScore and Age was determined by calculating a Spearman rank correlation to obtain the correlation coefficient and a p-value.
Distype	FDG.rho	FDG.pval	HMGly.rho	HMGly.pval	CD8.rho	CD8.pval	Tcm.rho	Tcm.pval	TCell.rho	Tcell.pval	n
ACC	0.128087	0.260609	0.0187868	0.869468	-0.0728218	0.523613	-0.082684	0.468796	-0.0139653	0.902777	79
BLCA	0.0411378	0.407249	0.0968436	0.0506137	0.0109723	0.825127	-0.148906	0.00256679	0.00582284	0.906657	408
BRCA	-0.092581	0.00217478	0.0242774	0.422442	-0.08615	0.00435115	0.0180375	0.551196	-0.0879249	0.00360866	1097
CESC	0.08171	0.155267	0.00812054	0.887866	0.103194	0.0723941	0.0945573	0.0998544	0.065034	0.258294	305
CHOL	-0.110496	0.521168	-0.0748229	0.664504	0.255248	0.13298	0.0455892	0.791765	0.165873	0.333628	36
COAD	0.0869495	0.0656539	0.0879686	0.0625414	0.0039685	0.93317	-0.064562	0.172047	0.0589997	0.21211	449
ESCA	-0.294644	4.90697e-05	-0.0487018	0.511495	0.2229	0.0023555	0.0283151	0.7028	0.041505	0.575885	184
GBM	-0.0266535	0.745287	0.136607	0.0944156	-0.208503	0.0101953	-0.0309464	0.706021	-0.124028	0.129196	151
HNSC	0.018827	0.668716	0.0512945	0.243404	-0.0143614	0.74412	-0.0216102	0.623296	0.0171422	0.696822	520
KICH	-0.181182	0.145424	0.0689432	0.582285	-0.0777987	0.534662	-0.00315372	0.97995	0.205994	0.0970395	66
KIRC	0.00372765	0.93158	0.0980156	0.0236355	-0.0679246	0.117281	-0.106405	0.0139803	-0.0472172	0.276533	533
KIRP	0.0128298	0.828667	0.0931694	0.115273	0.0348747	0.556254	-0.142869	0.0154258	-0.101622	0.0857001	290
LGG	-0.0970088	0.027713	0.0390841	0.37608	-0.141069	0.00132901	-0.156135	0.00037583	-0.0580214	0.188636	515
LIHC	-0.0618992	0.234926	0.0142444	0.78479	-0.0183317	0.725248	-0.0977841	0.060237	-0.0533403	0.306177	371
LUAD	-0.0778269	0.0833553	-0.121323	0.00682679	0.10546	0.0188074	0.138997	0.00191645	0.155482	0.000510547	515
LUSC	-0.112369	0.0127215	0.00653581	0.88514	0.0657481	0.145741	0.156689	0.000492703	0.0798482	0.0771227	500
MESO	-0.0275505	0.800032	-0.00358521	0.973709	0.089831	0.407986	-0.00951495	0.9303	0.0589964	0.587271	87
OV	0.0304607	0.597391	-0.0696497	0.226724	0.0694259	0.228223	-0.0181919	0.752472	-0.0207518	0.719019	303
PAAD	-0.0140167	0.852682	0.0257404	0.733061	0.0270881	0.719655	-0.0904979	0.229614	-0.0353903	0.639079	178
PCPG	-0.152197	0.0419665	-0.0965476	0.198557	-0.138729	0.0640216	-0.0290004	0.69997	-0.122387	0.102658	179
PRAD	0.110408	0.0137887	-0.0609855	0.174647	0.0157144	0.726737	0.0318444	0.47875	-0.0792769	0.077448	497
READ	-0.0322149	0.686864	0.00689999	0.931212	0.0234256	0.769449	-0.179439	0.0236243	0.0608723	0.445928	160
SARC	0.145291	0.0193171	0.216896	0.000438653	-0.119357	0.0550561	-0.238035	0.000109719	0.111475	0.0733047	259
SKCM	0.0864722	0.0635859	-0.0978493	0.0357067	-0.0717425	0.124005	-0.169788	0.000250019	-0.0725153	0.119996	470
STAD	0.156838	0.00144374	0.143871	0.00350615	-0.11227	0.0229932	-0.105836	0.0321545	-0.100162	0.0426594	415
TGCT	-0.125655	0.147989	-0.241373	0.00496061	0.0198812	0.81964	0.096311	0.268289	0.14152	0.102873	134
THCA	0.0262622	0.55599	0.0879754	0.0481621	-0.178851	5.30313e-05	-0.153982	0.00051571	-0.11719	0.00838682	505
UCEC	0.0444427	0.307601	-0.10378	0.0169522	-0.118725	0.00625888	-0.0619465	0.154804	-0.0339742	0.435518	532
UCS	0.0421162	0.755752	0.113986	0.398519	-0.100164	0.458491	0.0902351	0.504433	-0.00950697	0.944044	57
UVM	0.161729	0.151791	0.114527	0.311743	0.0376558	0.740176	0.0181301	0.873179	0.128682	0.255293	80
METABRIC	-0.157513	4.78781e-12	-0.0795962	0.000508189	-0.0927737	5.02943e-05	0.0540241	0.0183981	-0.15113	3.39604e-11	1904
GSE65904	-0.0769596	0.266895	0.00575136	0.933972	0.0220495	0.750744	-0.0238791	0.730828	-0.0741954	0.284506	214
TCGA Pan Cancer	0.0834094	1.24311e-16	0.215376	2.04307e-103	-0.154905	8.57223e-54	-0.11509	2.59389e-30	-0.100257	2.30512e-23	9875

## Sheet: FDGScore by Gender - t-test
Supp Table S1. Characterization of FDGScore across clinical parameters.
The relationship between FDGScore and Gender was determined by performing a t-test between FDGScore expression in Male/Female.
Some TCGA tumor types did not report a patient gender, or had a single value for Gender, making comparisons impossible. These rows were kept blank.
Distype	FDG.M/F %	FDG.pval	HMGly.M/F %	HMGly.pval	CD8.M/F %	CD8.pval	Tcm.M/F %	Tcm.pval	TCell.M/F %	Tcell.pval	n
ACC	102.2	0.168846	102.2	0.168846	100.8	0.833584	44.01	0.408409	106.5	0.173706	79
BLCA	99.2	0.189039	99.2	0.189039	101.5	0.550588	97.52	0.851318	102.3	0.513366	408
BRCA	99.21	0.60632	99.21	0.60632	96.14	0.417802	70.67	0.171397	124.1	0.00510461	1097
CESC
CHOL	100.1	0.957476	100.1	0.957476	97.32	0.762387	69.61	0.246463	102.2	0.877298	36
COAD	99.8	0.57886	99.8	0.57886	100.4	0.793556	266.3	0.822506	101.4	0.471066	449
ESCA	101.6	0.142607	101.6	0.142607	94.53	0.310937	89.4	0.274953	102.5	0.762877	184
GBM	99.74	0.68667	99.74	0.68667	104.1	0.106414	85.32	0.841251	94.94	0.370022	151
HNSC	100.9	0.0410888	100.9	0.0410888	107.5	0.00118447	90.19	0.236913	101.1	0.753721	520
KICH	100.3	0.794096	100.3	0.794096	103.4	0.322827	90.25	0.478619	93.65	0.401673	66
KIRC	100.8	0.0501114	100.8	0.0501114	98.92	0.4781	98.29	0.66692	92.25	0.167884	533
KIRP	99.28	0.312609	99.28	0.312609	104.8	0.113166	71.37	0.0815404	105.8	0.140979	290
LGG	100.3	0.177705	100.3	0.177705	100.9	0.373104	97.86	0.629116	102.6	0.329422	515
LIHC	98.59	0.202493	98.59	0.202493	96.67	0.161409	61.47	0.170332	102.4	0.570877	371
LUAD	101.2	0.00802456	101.2	0.00802456	96.52	0.0483052	90.88	0.119833	110.2	0.0135169	515
LUSC	101.8	0.00133021	101.8	0.00133021	95.76	0.055701	99.96	0.996484	112.2	0.00289626	500
MESO	99.53	0.651721	99.53	0.651721	109.2	0.244219	166.6	0.100801	86.32	0.0356618	87
OV
PAAD	100.4	0.582418	100.4	0.582418	97.94	0.352555	98.18	0.844979	109.7	0.21764	178
PCPG	101.2	0.1323	101.2	0.1323	102.2	0.200897	88.57	0.399439	95.5	0.313958	179
PRAD
READ	100.1	0.826425	100.1	0.826425	95.94	0.117812	4139	0.446731	102.9	0.297509	160
SARC	99.31	0.424973	99.31	0.424973	103.8	0.129769	87.9	0.54462	86.86	0.0674313	259
SKCM	99.73	0.604456	99.73	0.604456	96.02	0.141881	110	0.447401	113	0.0577142	470
STAD	99.62	0.438956	99.62	0.438956	97.8	0.359712	98.9	0.907334	104.8	0.338456	415
TGCT
THCA	100.3	0.222148	100.3	0.222148	99.67	0.795742	99.71	0.936328	101	0.749253	505
UCEC
UCS
UVM	100.5	0.591999	100.5	0.591999	99.56	0.897092	161.3	0.610829	96.43	0.558307	80
METABRIC
GSE65904	100.6	0.246587	100.6	0.246587	99.36	0.752956	110.3	0.00141158	92.44	0.595604	214
TCGA Pan Cancer	100.8	2.57432e-06	100.8	2.57432e-06	99.59	0.412662	91.21	1.36597e-05	99.73	0.750203	9875
