# Supplementary material for: Increased tumor glycolysis is associated with decreased immune infiltration across human solid tumors
Source: Front Immunol. 2022 Nov 24;13:880959. doi: 10.3389/fimmu.2022.880959 (PMC9731115; doi:10.3389/fimmu.2022.880959)
Supplement: Supplementary file 2 [file DataSheet_2.zip › Supplementary Tables/Supp Table S3 - FDG vs CD8 Correlation across tumor types.xlsx]

## Sheet: Glycolysis vs. CD8
Table 1. FDG and HM_Glycolysis vs. T cell estimates across individual tumor types.
The pearson correlation coefficient was calculated between FDGScore or HM_Glycolysis and CD8 T cell, Tcm T cell, or Total T cell estimates.
The pearson correlation coefficient was also calculated between FDGScore and HM_Glycolysis.
We report the Pearson r coefficient, the p-value, and whether the association is significant (p<0.05; 'sig') or not significant (p>0.05, 'ns')
Distype	FDGScore ~ CD8 Pearson r	pval	Significant	HM_Glycolysis ~ CD8 Pearson r	pval	Significant	FDGScore ~ HM_Glycolysis Pearson r	pval	Significant	n
UVM	-0.573271	2.73e-08	sig	-0.584082	1.29e-08	sig	0.739386	4.79e-15	sig	80
BRCA	-0.543811	1.92e-85	sig	-0.442509	8.26e-54	sig	0.47204	4.69e-29	sig	1097
GSE119267	-0.444245	7.02e-09	sig	-0.57034	9.43e-15	sig	0.606921	1.43e-30	sig	155
ESCA	-0.41879	3.29e-09	sig	-0.442063	3.34e-10	sig	0.508887	1.63e-13	sig	184
LUSC	-0.417032	1.85e-22	sig	-0.416142	2.32e-22	sig	0.575594	1.87e-45	sig	500
STAD	-0.414917	1.06e-18	sig	-0.441173	3.41e-21	sig	0.688368	1.46e-59	sig	415
LUAD	-0.401352	2.36e-21	sig	-0.348	4.16e-16	sig	0.448591	8.88e-07	sig	515
SKCM	-0.391261	1.21e-18	sig	-0.460136	5.28e-26	sig	0.572882	9.25e-11	sig	470
SARC	-0.381948	2.02e-10	sig	-0.438186	1.41e-13	sig	0.69285	2.27e-38	sig	259
LIHC	-0.374497	8.5e-14	sig	-0.244469	1.88e-06	sig	0.478805	0.000108877	sig	371
UCEC	-0.348032	1.36e-16	sig	-0.321263	3.08e-14	sig	0.606685	4.44e-43	sig	532
GSE65904	-0.339244	3.67e-07	sig	-0.589812	1.92e-21	sig	0.744125	4.34e-95	sig	214
COAD	-0.325177	1.62e-12	sig	-0.187703	6.28e-05	sig	0.624284	1.16e-13	sig	449
KIRC	-0.287114	1.42e-11	sig	-0.314052	1.15e-13	sig	0.744125	4.34e-95	sig	533
READ	-0.286438	0.000240638	sig	-0.217687	0.00568887	sig	0.434491	9.44e-09	sig	160
ACC	-0.272273	0.0152035	sig	-0.345702	0.00180542	sig	0.778742	2.95e-17	sig	79
OV	-0.264631	3e-06	sig	-0.17075	0.00286496	sig	0.399709	4.74e-13	sig	303
BLCA	-0.262915	7.07e-08	sig	-0.255678	1.64e-07	sig	0.559299	5.93e-35	sig	408
KICH	-0.239119	0.0531568	ns	-0.414637	0.000537427	sig	0.739031	1.39e-12	sig	66
CESC	-0.216881	0.000134727	sig	-0.252927	7.75e-06	sig	0.517643	1.21e-06	sig	305
TGCT	-0.20213	0.0191741	sig	-0.0756334	0.385086	ns	0.665879	1.66e-18	sig	134
PAAD	-0.19556	0.00889613	sig	-0.304878	3.51e-05	sig	0.502983	4.94e-06	sig	178
MESO	-0.182226	0.0911659	ns	-0.407839	8.82e-05	sig	0.65306	7.12e-12	sig	87
HNSC	-0.15728	0.000317817	sig	-0.186066	1.95e-05	sig	0.529584	5.9e-18	sig	520
METABRIC	-0.153476	1.67e-11	sig	-0.14039	7.63e-10	sig	0.739031	1.39e-12	sig	1980
UCS	-0.152225	0.2583	ns	-0.403407	0.00186094	sig	0.463942	0.000278052	sig	57
THCA	-0.147019	0.000920802	sig	-0.21355	1.28e-06	sig	0.609	1.4e-52	sig	505
KIRP	-0.117284	0.0459838	sig	-0.180316	0.00205118	sig	0.606921	1.43e-30	sig	290
LGG	-0.0915476	0.0378144	sig	-0.353347	1.37e-16	sig	0.483141	1.67e-14	sig	515
PRAD	0.0049043	0.913156	ns	-0.257821	5.47e-09	sig	0.665782	8.09e-13	sig	497
CHOL	0.00867221	0.959965	ns	-0.517026	0.00124317	sig	0.418416	9.45e-10	sig	36
PCPG	0.0890557	0.235822	ns	0.0890557	0.235822	ns	0.66918	1.33e-24	sig	179
GBM	0.123864	0.129706	ns	0.123864	0.129706	ns	0.551104	5.7e-15	sig	151
Average	-0.253794			-0.311657			0.590621

## Sheet: Glycolysis vs. Tcm
Table 1. FDG and HM_Glycolysis vs. T cell estimates across individual tumor types.
The pearson correlation coefficient was calculated between FDGScore or HM_Glycolysis and CD8 T cell, Tcm T cell, or Total T cell estimates.
We report the Pearson r coefficient, the p-value, and whether the association is significant (p<0.05; 'sig') or not significant (p>0.05, 'ns')
Distype	FDG ~ Tcm Pearson r	pval	Significant	HM_Glycolysis ~ Tcm Pearson r	pval	Significant	n
UVM	-0.550812	1.2e-07	sig	-0.389351	0.000357514	sig	80
BRCA	-0.497012	1.67e-69	sig	-0.527272	1.6e-79	sig	1097
GSE119267	-0.402209	2.13e-07	sig	-0.386461	6.81e-07	sig	155
ESCA	-0.189779	0.00987308	sig	-0.490307	1.61e-12	sig	184
LUSC	-0.424257	2.9e-23	sig	-0.422225	4.91e-23	sig	500
STAD	-0.542539	3.9e-33	sig	-0.694313	5.6e-61	sig	415
LUAD	-0.535069	1.75e-39	sig	-0.610591	6.17e-54	sig	515
SKCM	-0.58845	3.96e-45	sig	-0.450938	6.4e-25	sig	470
SARC	-0.470237	1.18e-15	sig	-0.632477	2.41e-30	sig	259
LIHC	-0.187547	0.000280682	sig	-0.374643	8.3e-14	sig	371
UCEC	-0.483418	1.66e-32	sig	-0.241226	1.76e-08	sig	532
GSE65904	-0.301423	7.17e-06	sig	-0.480049	9.81e-14	sig	214
COAD	-0.503351	3.25e-30	sig	-0.449048	1.15e-23	sig	449
KIRC	-0.356358	2.1e-17	sig	-0.390183	7.93e-21	sig	533
READ	-0.527513	7.66e-13	sig	-0.321691	3.35e-05	sig	160
ACC	-0.424016	9.86e-05	sig	-0.393357	0.000335496	sig	79
OV	-0.347286	5.14e-10	sig	-0.472275	3.08e-18	sig	303
BLCA	-0.22277	5.54e-06	sig	-0.249732	3.22e-07	sig	408
KICH	-0.381043	0.00159696	sig	-0.440278	0.00021614	sig	66
CESC	-0.412269	6.05e-14	sig	-0.34851	3.88e-10	sig	305
TGCT	-0.721336	8.36e-23	sig	-0.6499	1.96e-17	sig	134
PAAD	-0.356714	1.02e-06	sig	-0.455335	1.7e-10	sig	178
MESO	-0.525495	1.73e-07	sig	-0.609889	3.61e-10	sig	87
HNSC	-0.43516	1.94e-25	sig	-0.36248	1.37e-17	sig	520
METABRIC	-0.257796	2.79e-30	sig	-0.0932963	4.56e-05	sig	1980
UCS	-0.408006	0.00163012	sig	-0.320209	0.0151708	sig	57
THCA	-0.547363	8.21e-41	sig	-0.543092	4.38e-40	sig	505
KIRP	-0.343616	1.85e-09	sig	-0.423607	4.68e-14	sig	290
LGG	-0.525764	6.04e-38	sig	-0.588648	2.42e-49	sig	515
PRAD	-0.199519	7.4e-06	sig	-0.439339	7.19e-25	sig	497
CHOL	-0.000846855	0.996089	ns	-0.517758	0.00122007	sig	36
PCPG	-0.419068	5.26879e-09	sig	-0.53479	1.25e-14	sig	179
GBM	-0.405802	2.34956e-07	sig	-0.558644	9.07e-14	sig	151
Average	-0.408904			-0.450361

## Sheet: Glycolysis vs. Total T cells
Table 1. FDG and HM_Glycolysis vs. T cell estimates across individual tumor types.
The pearson correlation coefficient was calculated between FDGScore or HM_Glycolysis and CD8 T cell, Tcm T cell, or Total T cell estimates.
We report the Pearson r coefficient, the p-value, and whether the association is significant (p<0.05; 'sig') or not significant (p>0.05, 'ns')
Distype	FDG ~ Tcells Pearson r	pval	Significant	HM_Glycolysis ~ Tcells Pearson r	pval	Significant	n
UVM	0.182645	0.104892	ns	0.302891	0.00631487	sig	80
BRCA	0.0937291	0.00188546	sig	-0.22752	2.4e-14	sig	1097
GSE119267	-0.338063	1.69e-05	sig	-0.509093	1.34e-11	sig	155
ESCA	-0.209681	0.00428083	sig	-0.390373	4.3e-08	sig	184
LUSC	-0.406052	2.86e-21	sig	-0.349776	7.78e-16	sig	500
STAD	-0.318201	3.22e-11	sig	-0.463749	1.61e-23	sig	415
LUAD	-0.215686	7.77e-07	sig	-0.334095	6.79e-15	sig	515
SKCM	-0.118899	0.00988127	sig	-0.19471	2.13e-05	sig	470
SARC	-0.193403	0.0017657	sig	-0.0827473	0.184334	ns	259
LIHC	0.210687	4.31e-05	sig	0.0697607	0.17999	ns	371
UCEC	-0.103838	0.0165808	sig	-0.0726136	0.0943054	ns	532
GSE65904	-0.288184	1.85e-05	sig	-0.517245	4.85e-16	sig	214
COAD	-0.0527071	0.265062	ns	-0.0330827	0.484398	ns	449
KIRC	-0.0146322	0.736091	ns	-0.102753	0.0176469	sig	533
READ	-0.145665	0.0660764	ns	-0.154022	0.051825	ns	160
ACC	-0.10571	0.353825	ns	0.0437991	0.701517	ns	79
OV	-0.211164	0.000213614	sig	0.155881	0.00655152	sig	303
BLCA	-0.11026	0.0259397	sig	-0.144456	0.0034526	sig	408
KICH	-0.30544	0.0126347	sig	-0.216713	0.0805012	ns	66
CESC	-0.15257	0.00760283	sig	-0.305277	5.33e-08	sig	305
TGCT	-0.280717	0.00101834	sig	-0.330894	9.42e-05	sig	134
PAAD	-0.443802	5.48e-10	sig	-0.560562	4.06e-16	sig	178
MESO	0.073454	0.498953	ns	0.00447755	0.967168	ns	87
HNSC	-0.341367	1.17e-15	sig	-0.330194	1.08e-14	sig	520
METABRIC	0.144227	2.58e-10	sig	-0.196488	5.04e-18	sig	1980
UCS	-0.435237	0.000715561	sig	-0.204267	0.127475	ns	57
THCA	-0.0154187	0.729603	ns	-0.165902	0.000180447	sig	505
KIRP	0.137524	0.019131	sig	-0.00341197	0.953866	ns	290
LGG	0.0186483	0.672875	ns	-0.159585	0.000276809	sig	515
PRAD	0.184925	3.35e-05	sig	-0.0985996	0.0279525	sig	497
CHOL	-0.128843	0.453914	ns	-0.649166	1.84e-05	sig	36
PCPG	0.565433	1.63e-16	sig	0.431985	1.56e-09	sig	179
GBM	-0.136749	0.0940686	ns	-0.305608	0.000135701	sig	151
Average	-0.104879			-0.18467
