# Supplementary material for: Increased tumor glycolysis is associated with decreased immune infiltration across human solid tumors
Source: Front Immunol. 2022 Nov 24;13:880959. doi: 10.3389/fimmu.2022.880959 (PMC9731115; doi:10.3389/fimmu.2022.880959)
Supplement: Supplementary file 2 [file DataSheet_2.zip › Supplementary Tables/Supp Table S4 - Univariate Survival Analysis.xlsx]

## Sheet: Univariate TCGA
Supp Table S1. Univariate survival analysis
Cox proportional hazards were calculated for the indicated variables in relation to the Overal Survival in the entire PanCancer cohort, or within individual tumor types within TCGA (BRCA, LUAD, SKCM).
We report the Hazard Ratio (HR), lower 95% confidence interval (lower.ci), upper 95% confidence interval (upper.ci), p-value, and whether significance (p<0.05) was reached or not ('ns').
	PanCancer-HR	PanCancer-lower.ci	PanCancer-upper.ci	PanCancer-p	PanCancer-sig	BRCA-HR	BRCA-lower.ci	BRCA-upper.ci	BRCA-p	BRCA-sig	LUAD-HR	LUAD-lower.ci	LUAD-upper.ci	LUAD-p	LUAD-sig	SKCM-HR	SKCM-lower.ci	SKCM-upper.ci	SKCM-p	SKCM-sig
FDGScore	2.46726	2.23721	2.72097	4.2508e-73	***	1.12102	0.758478	1.65685	0.566569	ns	2.31166	1.57689	3.38882	1.75744e-05	***	1.39405	0.986345	1.97028	0.0598263	ns
HALLMARKS_Glycolysis	1.61519	1.47538	1.76826	3.08488e-25	***	1.44125	0.975419	2.12954	0.0665038	ns	2.59642	1.76752	3.81406	1.1568e-06	***	1.27302	0.906125	1.78849	0.164027	ns
CD8 T Cells	0.631903	0.577288	0.691686	2.45917e-23	***	0.910642	0.604937	1.37084	0.653765	ns	0.618633	0.426806	0.896675	0.0112177	*	0.604265	0.426833	0.855455	0.00450831	**
Age	1.02895	1.02606	1.03185	8.22424e-88	***	1.02986	1.01739	1.04248	2.19258e-06	***	1.0044	0.988926	1.02011	0.579727	ns	1.01577	1.00618	1.02546	0.00122588	**
Gender (Male)	1.24786	1.15917	1.34334	3.94658e-09	***	0.810457	0.113154	5.80485	0.834285	ns	1.08494	0.811196	1.45106	0.582646	ns	0.952349	0.706343	1.28404	0.748801	ns
Stage (III/IV)	2.33758	2.13989	2.55352	3.9109e-79	***	2.57832	1.83925	3.61438	3.89003e-08	***	2.58673	1.89875	3.52399	1.69722e-09	***	1.4396	1.07053	1.9359	0.0159127	*

## Sheet: Univariate - METABRIC
Cox proportional hazards were calculated for the indicated variables in relation to the Overal Survival in the METABRIC cohort.
We report the Hazard Ratio (HR), lower 95% confidence interval (lower.ci), upper 95% confidence interval (upper.ci), p-value, and whether significance (p<0.05) was reached or not ('ns').
	HR	lower.ci	upper.ci	p	sig
FDGScore	1.69609	1.43373	2.00646	7.1828e-10	***
HALLMARKS_Glycolysis	1.25642	1.06531	1.48182	0.00669748	**
CD8 T Cells	0.780748	0.660732	0.922563	0.00365553	**
AGE_AT_DIAGNOSIS	1.0129	1.00739	1.01844	4.12827e-06	***
GRADE (3)	1.53105	1.33426	1.75688	1.29401e-09	***
ER_STATUS (Positive)	0.644633	0.554385	0.749573	1.15757e-08	***
CHEMOTHERAPY (Yes)	1.17117	1.00252	1.36818	0.0464085	*
HORMONE_THERAPY (Yes)	0.725811	0.632418	0.832996	5.1133e-06	***
RADIO_THERAPY (Yes)	0.777666	0.680399	0.888838	0.000225574	***

## Sheet: Univariate - GSE65904
Cox proportional hazards were calcualted for the indicated variables in relation to the Overal Survival in the GSE65904 cohort
We report the Hazard Ratio (HR), lower 95% confidence interval (lower.ci), upper 95% confidence interval (upper.ci), p-value, and whether significance (p<0.05) was reached or not ('ns').
	HR	lower.ci	upper.ci	p	sig
FDGScore	1.83429	1.11745	3.01099	0.0164351	*
HALLMARKS_Glycolysis	1.7742	1.08381	2.90436	0.0226059	*
CD8 T Cells	0.529109	0.32462	0.862414	0.0106554	*
Stage (Regional vs. Primary/local)	0.732499	0.48053	1.11659	0.147824	ns
Tissue (Lymph node vs. Others)	0.66014	0.43836	0.994127	0.0467938	*

## Sheet: Univariate DF 2
Cox proportional hazards were calcualted for the indicated variables in relation to the Overal Survival in the entire Pan Cancer TCGA cohort, and within individual tumor types.
We report the Hazard Ratio (HR), lower 95% confidence interval (lower.ci), upper 95% confidence interval (upper.ci), p-value, and whether significance (p<0.05) was reached or not ('ns').
	PanCancer-HR	PanCancer-lower.ci	PanCancer-upper.ci	PanCancer-p	PanCancer-sig	ACC-HR	ACC-lower.ci	ACC-upper.ci	ACC-p	ACC-sig	BLCA-HR	BLCA-lower.ci	BLCA-upper.ci	BLCA-p	BLCA-sig	BRCA-HR	BRCA-lower.ci	BRCA-upper.ci	BRCA-p	BRCA-sig	CESC-HR	CESC-lower.ci	CESC-upper.ci	CESC-p	CESC-sig	CHOL-HR	CHOL-lower.ci	CHOL-upper.ci	CHOL-p	CHOL-sig	COAD-HR	COAD-lower.ci	COAD-upper.ci	COAD-p	COAD-sig	ESCA-HR	ESCA-lower.ci	ESCA-upper.ci	ESCA-p	ESCA-sig	GBM-HR	GBM-lower.ci	GBM-upper.ci	GBM-p	GBM-sig	HNSC-HR	HNSC-lower.ci	HNSC-upper.ci	HNSC-p
FDGScore	2.46726	2.23721	2.72097	4.2508e-73	***	0.919244	0.351095	2.40679	0.863857	ns	1.28778	0.903199	1.83612	0.162284	ns	1.12102	0.758478	1.65685	0.566569	ns	1.7364	0.97568	3.09023	0.0606211	ns	1.45345	0.397167	5.31895	0.572121	ns	1.29757	0.805895	2.08921	0.283751	ns	1.27627	0.730928	2.22849	0.391008	ns	1.21546	0.772648	1.91204	0.398606	ns	1.54233	1.09508	2.17223	0.0131461
HALLMARKS_Glycolysis	1.61519	1.47538	1.76826	3.08488e-25	***	2.10191	0.762347	5.79528	0.151125	ns	1.4778	1.02083	2.13932	0.0385299	*	1.44125	0.975419	2.12954	0.0665038	ns	2.72095	1.50015	4.93522	0.000984239	***	4.22786	0.833189	21.4535	0.0819045	ns	0.866693	0.543367	1.38241	0.548118	ns	1.16561	0.706074	1.92423	0.549056	ns	1.56704	0.995664	2.46631	0.0522357	ns	1.84041	1.31025	2.58507	0.000433604
CD8 T Cells	0.631903	0.577288	0.691686	2.45917e-23	***	0.682544	0.289793	1.60758	0.382216	ns	0.676477	0.473041	0.967404	0.0322309	*	0.910642	0.604937	1.37084	0.653765	ns	0.577761	0.330159	1.01105	0.0546728	ns	0.830627	0.261744	2.63594	0.752793	ns	1.35027	0.83635	2.17999	0.219165	ns	1.24196	0.702647	2.19523	0.455885	ns	0.550131	0.34732	0.87137	0.0108734	*	0.666029	0.476074	0.931776	0.0176704
Age	1.02895	1.02606	1.03185	8.22424e-88	***	1.01097	0.986673	1.03587	0.379336	ns	1.03204	1.01653	1.04779	4.46621e-05	***	1.02986	1.01739	1.04248	2.19258e-06	***	1.0164	0.998839	1.03426	0.0673589	ns	1.00939	0.972638	1.04752	0.621474	ns	1.02083	1.00434	1.0376	0.0130839	*	1.00153	0.983299	1.02009	0.870601	ns	1.02642	1.01144	1.04163	0.000508128	***	1.01903	1.00634	1.03188	0.00319619
Gender	1.24786	1.15917	1.34334	3.94658e-09	***	1.00069	0.46855	2.13721	0.998569	ns	0.891327	0.64387	1.23389	0.488102	ns	0.810457	0.113154	5.80485	0.834285	ns	NA	NA	NA	NA	NA	1.38661	0.544037	3.53408	0.493514	ns	1.16656	0.786656	1.72993	0.443485	ns	2.11267	0.915608	4.87474	0.0795523	ns	0.905036	0.619342	1.32252	0.606151	ns	0.780609	0.583209	1.04482	0.0958764
Stage	2.33758	2.13989	2.55352	3.9109e-79	***	6.4756	2.70569	15.4982	2.72346e-05	***	2.24733	1.55176	3.25469	1.8249e-05	***	2.57832	1.83925	3.61438	3.89003e-08	***	NA	NA	NA	NA	NA	1.47525	0.517271	4.20741	0.467119	ns	2.9029	1.9077	4.41727	6.50957e-07	***	3.1149	1.84784	5.2508	2.00247e-05	***	NA	NA	NA	NA	NA	1.84427	1.23949	2.74415	0.00253702
[truncated: 106 more columns]
