# Supplementary material for: Increased tumor glycolysis is associated with decreased immune infiltration across human solid tumors
Source: Front Immunol. 2022 Nov 24;13:880959. doi: 10.3389/fimmu.2022.880959 (PMC9731115; doi:10.3389/fimmu.2022.880959)
Supplement: Supplementary file 2 [file DataSheet_2.zip › Supplementary Tables/Supp Table S5 - Multivariate Survival Analysis.xlsx]

## Sheet: Multivariate DF - TCGA
Supp Table S2. Multivariate survival analysis
Cox proportional hazards were calculated for either FDGScore or CD8 T Cells in relation to the Overal Survival in the entire PanCancer cohort, with Age, Gender and Stage as co-variates. This was performed in the entire pan Cancer cohort and within individual tumor types within TCGA (BRCA, LUAD, SKCM).
We report the Hazard Ratio (HR), lower 95% confidence interval (lower.ci), upper 95% confidence interval (upper.ci), p-value, and whether significance (p<0.05) was reached or not ('ns').
	PanCancer-HR	PanCancer-lower.ci	PanCancer-upper.ci	PanCancer-p	PanCancer-sig	BRCA-HR	BRCA-lower.ci	BRCA-upper.ci	BRCA-p	BRCA-sig	LUAD-HR	LUAD-lower.ci	LUAD-upper.ci	LUAD-p	LUAD-sig	SKCM-HR	SKCM-lower.ci	SKCM-upper.ci	SKCM-p	SKCM-sig
FDGScore	1.59969	1.41671	1.8063	3.44123e-14	***	1.48973	0.980182	2.26418	0.0620076	ns	2.30005	1.5571	3.39748	2.85378e-05	***	1.37235	0.958903	1.96407	0.0835353	ns
Age	1.03084	1.02646	1.03522	1.35316e-44	***	1.0298	1.0139	1.04596	0.000217886	***	1.01791	0.999603	1.03655	0.0552247	ns	1.00765	0.996393	1.01903	0.183663	ns
Gender (Male)	1.33588	1.19029	1.49928	8.71015e-07	***	0.702656	0.0943567	5.23254	0.730483	ns	1.32346	0.916847	1.91041	0.134547	ns	0.704851	0.483026	1.02855	0.0696811	ns
Stage (III/IV)	2.10459	1.88981	2.34378	8.04357e-42	***	2.85686	1.87918	4.3432	9.03255e-07	***	2.8182	1.91587	4.14551	1.42545e-07	***	1.52635	1.0626	2.19249	0.0221031	*
HALLMARKS_Glcolysis	1.4427	1.28779	1.61625	2.54414e-10	***	1.72889	1.14494	2.61067	0.00922388	**	2.66283	1.79404	3.95236	1.16999e-06	***	1.40882	0.974603	2.03648	0.0682839	ns
Age	1.02804	1.0236	1.03249	4.31967e-36	***	1.03833	1.02218	1.05473	2.56387e-06	***	1.02007	1.00181	1.03867	0.0310565	*	1.02126	1.00897	1.0337	0.000658116	***
Gender (Male)	1.28631	1.15208	1.43619	7.54904e-06	***	0.652574	0.086417	4.92788	0.679029	ns	1.22208	0.853109	1.75064	0.274109	ns	0.79516	0.542675	1.16512	0.239618	ns
Stage (III/IV)	2.14191	1.92374	2.38482	6.6019e-44	***	2.58908	1.70455	3.93261	8.17448e-06	***	2.25636	1.55996	3.26365	1.5518e-05	***	1.35925	0.950284	1.94421	0.092817	ns
CD8 T Cells	0.686695	0.610788	0.772037	3.19854e-10	***	0.760469	0.490066	1.18007	0.221936	ns	0.669443	0.455395	0.984099	0.0412008	*	0.576573	0.397073	0.837219	0.0038087	**
Age	1.0285	1.02408	1.03293	1.60648e-37	***	1.03122	1.01482	1.04789	0.000170699	***	1.01257	0.993128	1.0324	0.206614	ns	1.02689	1.01422	1.03971	2.79535e-05	***
Gender (Male)	1.25573	1.12246	1.40482	6.94832e-05	***	1.727	0.237909	12.5365	0.589029	ns	1.15908	0.798339	1.68283	0.437727	ns	0.864633	0.581724	1.28513	0.471936	ns
Stage (III/IV)	2.30927	2.06999	2.57622	7.83757e-51	***	3.49538	2.25122	5.42715	2.47699e-08	***	2.85909	1.93146	4.23223	1.52601e-07	***	1.82657	1.25196	2.66492	0.00177256	**

## Sheet: Multivariate DF - METABRIC
Cox proportional hazards were calculated for either FDGScore or CD8 T Cells in relation to the Overal Survival in the entire METABRIC cohort, with Age, Grade, ER Status, Previous Chemotherapy, Previous Hormone Therapy and Previous Radiotherapy as co-variates.
We report the Hazard Ratio (HR), lower 95% confidence interval (lower.ci), upper 95% confidence interval (upper.ci), p-value, and whether significance (p<0.05) was reached or not ('ns').
	HR	lower.ci	upper.ci	p	sig
FDGScore	1.43652	1.1438	1.80415	0.00183574	**
Age at Diagnosis	1.02114	1.01298	1.02936	3.2062e-07	***
Grade (III)	1.27248	1.02765	1.57563	0.0270986	*
ER Status (Positive)	0.858714	0.659329	1.1184	0.258512	ns
Chemotherapy (Yes)	1.42443	1.11488	1.81993	0.00465784	**
Hormone Therapy (Yes)	0.766904	0.626569	0.93867	0.0100602	*
Radiotherapy (Yes)	0.717353	0.593544	0.866988	0.000589202	***
HALLMARKS_Glycolysis	1.0951	0.917403	1.30721	0.314593	ns
Age at Diagnosis	1.02211	1.01395	1.03034	8.98551e-08	***
Grade (III)	1.46273	1.20744	1.77201	0.000101848	***
ER Status (Positive)	0.723167	0.564087	0.927111	0.0105566	*
Chemotherapy (Yes)	1.30161	1.02047	1.66021	0.0337421	*
Hormone Therapy (Yes)	0.800355	0.652922	0.98108	0.032045	*
Radiotherapy (Yes)	0.796994	0.6616	0.960096	0.016911	*
CD8 T Cells	0.847431	0.713382	1.00667	0.0595212	ns
Age at Diagnosis	1.02243	1.01414	1.03078	9.17592e-08	***
Grade (III)	1.50996	1.24753	1.82758	2.33141e-05	***
ER Status (Positive)	0.642437	0.500484	0.824654	0.000514152	***
Chemotherapy (Yes)	1.365	1.06065	1.75668	0.0156312	*
Hormone Therapy (Yes)	0.851234	0.689345	1.05114	0.134511	ns
Radiotherapy (Yes)	0.71552	0.595092	0.86032	0.000370851	***

## Sheet: Multivariate DF - GSE65904
Cox proportional hazards were calculated for either FDGScore or CD8 T Cells in relation to the Overal Survival in the GSE65904 cohort, with Stage and Tissue origin as co-variates.
We report the Hazard Ratio (HR), lower 95% confidence interval (lower.ci), upper 95% confidence interval (upper.ci), p-value, and whether significance (p<0.05) was reached or not ('ns').
	HR	lower.ci	upper.ci	p	sig
FDGScore	1.74468	1.05812	2.8767	0.0291546	*
Stage (Regional)	1.30162	0.529348	3.20059	0.565794	ns
Tissue (Lymph Node)	0.548018	0.226708	1.32472	0.181697	ns
HALLMARKS_Glycolysis	1.6053	0.9622	2.67823	0.0699222	ns
Stage (Regional)	0.649358	0.25122	1.67847	0.372865	ns
Tissue (Lymph Node)	0.990937	0.392108	2.5043	0.984644	ns
CD8 T Cells	0.619099	0.359306	1.06673	0.0841215	ns
Stage (Regional)	1.26629	0.59511	2.69442	0.540009	ns
Tissue (Lymph Node)	0.576419	0.269163	1.23442	0.15621	ns

## Sheet: Multivariate DF - TCGA 2
Cox proportional hazards were calculated for either FDGScore or CD8 T Cells in relation to the Overal Survival in the entire PanCancer cohort, with Age, Gender and Stage as co-variates. This was performed in the entire pan Cancer cohort and within individual tumor types within TCGA (BRCA, LUAD, SKCM).
We report the Hazard Ratio (HR), lower 95% confidence interval (lower.ci), upper 95% confidence interval (upper.ci), p-value, and whether significance (p<0.05) was reached or not ('ns').
	PanCancer-HR	PanCancer-lower.ci	PanCancer-upper.ci	PanCancer-p	PanCancer-sig	ACC-HR	ACC-lower.ci	ACC-upper.ci	ACC-p	ACC-sig	BLCA-HR	BLCA-lower.ci	BLCA-upper.ci	BLCA-p	BLCA-sig	BRCA-HR	BRCA-lower.ci	BRCA-upper.ci	BRCA-p	BRCA-sig	CESC-HR	CESC-lower.ci	CESC-upper.ci	CESC-p	CESC-sig	CHOL-HR	CHOL-lower.ci	CHOL-upper.ci	CHOL-p	CHOL-sig	COAD-HR	COAD-lower.ci	COAD-upper.ci	COAD-p	COAD-sig	ESCA-HR	ESCA-lower.ci	ESCA-upper.ci	ESCA-p	ESCA-sig	GBM-HR	GBM-lower.ci	GBM-upper.ci	GBM-p	GBM-sig	HNSC-HR	HNSC-lower.ci	HNSC-upper.ci	HNSC-p
FDGScore	1.59969	1.41671	1.8063	3.44123e-14	***	1.16208	0.425427	3.17427	0.769539	ns	1.24586	0.871833	1.78034	0.227464	ns	1.48973	0.980182	2.26418	0.0620076	ns	1.65826	0.927283	2.96546	0.0881205	ns	1.42183	0.332192	6.08565	0.6352	ns	1.36195	0.821092	2.25906	0.231508	ns	1.47846	0.763515	2.86286	0.246177	ns	1.24039	0.784072	1.96228	0.357297	ns	1.40127	0.962357	2.04037	0.0784383
Age	1.03084	1.02646	1.03522	1.35316e-44	***	1.03948	0.999166	1.08143	0.0550298	ns	1.02652	1.0081	1.04528	0.00461155	**	1.0298	1.0139	1.04596	0.000217886	***	1.01395	0.991575	1.03684	0.223633	ns	1.01033	0.936744	1.0897	0.789964	ns	1.03753	1.01542	1.06013	0.000803559	***	1.01245	0.985704	1.03992	0.365102	ns	1.02549	1.00583	1.04553	0.0108225	*	1.02343	1.00519	1.04199	0.0115856
Gender (Male)	1.33588	1.19029	1.49928	8.71015e-07	***	1.3194	0.478295	3.63965	0.592381	ns	0.924689	0.625537	1.36691	0.69459	ns	0.702656	0.0943567	5.23254	0.730483	ns	NA	NA	NA	NA	NA	1.881	0.468202	7.55693	0.373224	ns	1.54294	0.943601	2.52296	0.0838837	ns	4.74137	0.637649	35.2554	0.128414	ns	0.927531	0.565974	1.52006	0.76533	ns	0.855493	0.560932	1.30473	0.468596
Stasge (III/IV)	2.10459	1.88981	2.34378	8.04357e-42	***	8.64153	2.45971	30.3597	0.000768598	***	2.61894	1.67432	4.09652	2.46456e-05	***	2.85686	1.87918	4.3432	9.03255e-07	***	NA	NA	NA	NA	NA	3.08906	0.543758	17.5488	0.203176	ns	3.76967	2.23441	6.3598	6.59729e-07	***	2.64892	1.42941	4.90885	0.00196774	**	NA	NA	NA	NA	NA	1.63636	0.993058	2.6964	0.0532821
HALLMARKS_Glycolysis	1.4427	1.28779	1.61625	2.54414e-10	***	2.07673	0.719707	5.99246	0.176493	ns	1.20443	0.826619	1.75491	0.332791	ns	1.72889	1.14494	2.61067	0.00922388	**	2.92753	1.6063	5.33549	0.000452247	***	8.49874	1.22968	58.7376	0.0300383	*	0.975659	0.603777	1.57659	0.919837	ns	1.14236	0.640819	2.03644	0.651814	ns	1.35114	0.852631	2.14111	0.200113	ns	1.73577	1.19438	2.52254	0.00383655
Age	1.02804	1.0236	1.03249	4.31967e-36	***	1.02665	0.989981	1.06467	0.156406	ns	1.03948	1.01908	1.06028	0.000128535	***	1.03833	1.02218	1.05473	2.56387e-06	***	1.02543	1.00552	1.04573	0.0120639	*	0.996355	0.916433	1.08325	0.931785	ns	1.02444	1.00426	1.04503	0.0173566	*	1.00812	0.984137	1.0327	0.510199	ns	1.02513	1.0062	1.04441	0.00906335	**	1.01911	1.00199	1.03652	0.028515
Gender (Male)	1.28631	1.15208	1.43619	7.54904e-06	***	1.53472	0.545541	4.31751	0.41697	ns	1.01822	0.675934	1.53383	0.931179	ns	0.652574	0.086417	4.92788	0.679029	ns	NA	NA	NA	NA	NA	6.78925	0.983532	46.8657	0.0520019	ns	1.2514	0.768732	2.03712	0.367031	ns	2.27913	0.862365	6.02348	0.0966455	ns	0.771975	0.473202	1.25939	0.300015	ns	1.11196	0.726014	1.70307	0.625615
Stasge (III/IV)	2.14191	1.92374	2.38482	6.6019e-44	***	5.42444	1.58587	18.5542	0.007041	**	2.16894	1.37399	3.42383	0.000887289	***	2.58908	1.70455	3.93261	8.17448e-06	***	NA	NA	NA	NA	NA	1.45886	0.266803	7.97696	0.663062	ns	2.81043	1.70187	4.64111	5.40053e-05	***	2.49153	1.38552	4.48042	0.0022957	**	NA	NA	NA	NA	NA	1.48971	0.91278	2.43129	0.110754
CD8 T Cells	0.686695	0.610788	0.772037	3.19854e-10	***	0.636381	0.254239	1.59292	0.334321	ns	0.622808	0.433265	0.895272	0.0105438	*	0.760469	0.490066	1.18007	0.221936	ns	0.565616	0.322908	0.990751	0.0463214	*	0.639641	0.168533	2.42765	0.511414	ns	1.29064	0.781065	2.13266	0.319409	ns	1.45083	0.726933	2.89559	0.291223	ns	0.750925	0.456896	1.23417	0.258485	ns	0.616733	0.425318	0.894295	0.0107964
Age	1.0285	1.02408	1.03293	1.60648e-37	***	1.01637	0.986524	1.04712	0.285618	ns	1.03532	1.0168	1.05417	0.000163588	***	1.03122	1.01482	1.04789	0.000170699	***	1.01035	0.990062	1.03105	0.319832	ns	1.01928	0.963241	1.07857	0.5081	ns	1.03368	1.01249	1.05532	0.00172093	**	0.990321	0.963093	1.01832	0.494133	ns	1.03038	1.01007	1.0511	0.00321305	**	1.00709	0.989692	1.0248	0.426819
Gender (Male)	1.25573	1.12246	1.40482	6.94832e-05	***	1.03607	0.395296	2.71554	0.94254	ns	1.00964	0.678226	1.503	0.9623	ns	1.727	0.237909	12.5365	0.589029	ns	NA	NA	NA	NA	NA	1.71069	0.554192	5.28058	0.35051	ns	1.16372	0.705485	1.91959	0.552674	ns	2.03127	0.614868	6.71048	0.245117	ns	1.09005	0.678257	1.75185	0.721701	ns	0.904105	0.598672	1.36536	0.631723
Stasge (III/IV)	2.30927	2.06999	2.57622	7.83757e-51	***	4.13689	1.54499	11.077	0.00471865	**	2.03706	1.29828	3.19624	0.00196312	**	3.49538	2.25122	5.42715	2.47699e-08	***	NA	NA	NA	NA	NA	1.5068	0.414125	5.48251	0.533839	ns	4.88424	2.78913	8.55315	2.88749e-08	***	2.59452	1.32449	5.08234	0.00544986	**	NA	NA	NA	NA	NA	1.86376	1.14984	3.02095	0.0115179
[truncated: 106 more columns]
