# Supplementary material for: Increased tumor glycolysis is associated with decreased immune infiltration across human solid tumors
Source: Front Immunol. 2022 Nov 24;13:880959. doi: 10.3389/fimmu.2022.880959 (PMC9731115; doi:10.3389/fimmu.2022.880959)
Supplement: Supplementary file 2 [file DataSheet_2.zip › Supplementary Tables/Supp Table S6 - Patient Characteristics.xlsx]

## Sheet: Patient characteristics
Table 2. Patient characteristics for the cohort of 49 primary, untreated, ER-negative cases from our institution (MSKCC).
PT_ID	Age	Diagnosis Year	Histologic_Type	Tumor Size	Subtype	T	N	M	SUV_Max	SUV_Peak	LDHA H Score	GLUT1 H Score	Mean Glycolysis H Score	sTIL (%)	sCD3 (%)	sCD8 (%)	RFS_Time (Years)	RFS_Event	Recurrence Site	OS_Time (Years)	OS_Event	LDHA High	CD8 High	Mean Glycolysis H Score High
1	52	2014	IDC NOS	3.8	TNBC	T2	N0	M			120	80	100	40	30	20	3.7589	0		3.99452	0	0	0	0
2	45	2014	IDC NOS	2.2	TNBC	T2	N0	M	21.1	16.4	190	100	145	10		2	4.20822	0		4.31781	0	1	0	0
3	46	2015	IDC NOS	5	TNBC	T2	N1	M	18	15.2	120	190	155	5	2	1	3.15616	0		3.28493	0	0	0	0
4	59	2015	IDC NOS	1.6	TNBC	T1	N0	M	7.6	6.1	170	65	117.5	10	10	5	2.8	0		3.0274	0	0	0	0
5	71	2014	IDC NOS	3.4	TNBC	T2	N1	M	9.2	7.8	70	70	70	10	10	5	0.30137	1	Ipsilateral breast	4.3726	0	0	0	0
6	70	2015	IDC NOS	0.9	TNBC	T1	N0	M	1.5	1.4	140	75	107.5	10	10	5	2.37808	0		0.580822	1	0	0	0
7	35	2014	IDC NOS	2.5	TNBC	T2	N1	M	6	4.8	210	70	140	1	1	1	3.43288	0		3.51233	0	1	0	0
8	37	2014	IDC with micropapillary features	1.1	HER2	T1	N3	M	2.3	4.4	100	65	82.5	80	70	60	3.53973	0		3.65479	0	0	1	0
9	31	2013	IDC NOS	1.2	TNBC	T1	N0	M	17	14.2	70	200	135	80	70	60	5.25753	0		5.29589	0	0	1	0
10	47	2013	IDC NOS	1.5	TNBC	T1	N0	M	10.4	8.8	120	110	115	50	40	20	4.76438	0		4.82192	0	0	0	0
11	39	2013	IDC NOS	1.5	TNBC	T1	N2	M	14.6	12.5	120	120	120	20	10	5	5.22192	0		5.29589	0	0	0	0
12	37	2013	IDC with focal metaplastic features	2.1	TNBC	T2	N0	M	17.6		250	170	210	5	3	2	5.23562	0		5.35068	0	1	0	1
13	34	2013	IDC NOS	2.7	TNBC	T2	N1	M			120	170	145	2	2	1	5.2274	0		5.31233	0	0	0	0
14	36	2011	IDC NOS	1.7	TNBC	T1	N1	M	10.8	9.5	70	220	145	10	10	5	6.91233	0		6.9726	0	0	0	0
15	37	2013	IDC NOS	3.5	TNBC	T2	N0	M	17.3	14.5	140	220	180	70	60	20	4.87945	0		4.95616	0	0	0	0
16	35	2012	IDC NOS	4.2	TNBC	T2	N3	M	19.5	16.7	160	190	175	5	5	2	5.69863	0		5.79452	0	0	0	0
17	56	2012	IDC NOS	3	TNBC	T2	N1	M	25.7	18.8	220	190	205	30	20	5	5.60548	0		5.69589	0	1	0	1
19	30	2013	IDC NOS	2.6	TNBC	T2	N0	M	3.4		110	85	97.5	70	70		5.2411	0		5.33151	0	0	0	0
20	51	2011	IDC NOS	1.8	HER2	T2	N3	M	18	14.4	130	100	115	40	30	10	6.61644	0		6.83288	0	0	0	0
21	36	2011	IDC NOS	0.55	TNBC	T1	N0	M			130	110	120	50	40	30	6.41096	0		6.53151	0	0	1	0
22	61	2010	IDC NOS	4.2	HER2	T2	N1	M	3.5	3	90	5	47.5	30	20	10	7.56164	0		7.69863	0	0	0	0
23	25	2010	Invasive micropapillary carcinoma	5	HER2	T2	N3	M	6.1	4.8	135	160	147.5	10	5	5	1.18904	1	Skin	7.98356	0	0	0	0
24	59	2013	IDC NOS	2.5	HER2	T2	N3	M			110	80	95	40	30	20	4.90685	0		5.10137	0	0	0	0
25	36	2013	IDC NOS	4.3	HER2	T2	N2	M	7.8	6.4	120	40	80	40	30	20	4.60274	0		4.70137	0	0	0	0
26	41	2012	IDC NOS	1.6	TNBC	T1	N0	M			120	260	190	10	10	5	1.49589	1	Lymph	6.39452	0	0	0	1
27	49	2010	IDC NOS	0.9	HER2	T2	N0	M			250	180	215	5	5	2	0.553425	1	Ipsilateral breast	7.6411	0	1	0	1
28	46	2014	IDC NOS	2.2	TNBC	T2	N0	M			190	170	180	40	30	20	1.1589	1	Lymph	4.16986	0	1	0	0
29	29	2015	IDC NOS	2.2	TNBC	T2	N0	M			130	180	155	90	90	70	2.85753	0		2.96438	0	0	1	0
30	43	2012	IDC NOS	2	TNBC	T1	N1	M			190	200	195	5	5	2	5.35068	0		5.43014	0	1	0	1
31	50	2012	IDC NOS	2	TNBC	T1	N2	M			140	270	205	10	5	5	1.33699	1	Ipsilateral breast	3.79178	1	0	0	1
32	54	2013	IDC NOS	1.6	TNBC	T1	N1	M			140	210	175	10	5	5	1.32877	1	Ipsilateral breast	3.45205	1	0	0	0
33	69	2013	IDC NOS	1.7	TNBC	T1	N0	M			90	140	115	50	40	30	4.9726	0		5.05205	0	0	1	0
34	46	2013	IDC NOS with squamoid features	2.5	TNBC	T2	N2	M			100	190	145	30	30	10	4.8411	0		5.04932	0	0	0	0
35	65	2013	IDC NOS	0.5	HER2	T1	N0	M			100		100	80	70	60	5.00822	0		5.07397	0	0	1	0
36	67	2011	IDC NOS	1.3	TNBC	T1	N0	M			180	290	235	2	2	1	3.01096	1	Ipsilateral breast	5.35616	1	0	0	1
37	47	2014	IDC NOS	1.6	TNBC	T1	N2	M			150	280	215	10	5	5	3.30959	0		3.40548	0	0	0	1
38	37	2010	IDC NOS	1.6	TNBC	T1	N0	M			10	200	105	50	40	20	7.52603	0		7.61644	0	0	0	0
39	41	2013	IDC NOS	2.1	TNBC	T2	N2	M			160	200	180	20	10	10	5.28493	0		5.35068	0	0	0	0
40	47	2013	IDC NOS	2.7	HER2	T1	N2	M			130	170	150	40	30	20	5.00548	0		5.10685	0	0	0	0
41	47	2013	IDC NOS with focal micropapillary features	1	HER2	T1	N1	M			180	190	185	40	30	10	5.29315	0		5.35616	0	0	0	1
42	61	2013	IDC NOS	2.4	TNBC	T2	N1	M			190	200	195	30	20	20	5.06575	0		2.89315	1	1	0	1
43	51	2013	IDC NOS	7.5	TNBC	T3	N3	M			200	270	235	10	10	5	0.80548	1	Liver	1.01918	1	1	0	1
44	62	2001	IDC with focal apocrine and signet ring cell features	1.4	TNBC	T1	N1	M0			280	10	145	5	5	5	17.0329	0		17.2247	0	1	0	0
46	60	2006	IDC NOS	0.7	TNBC	T1	NA	M			230	180	205	5	5	5	12.2027	0		12.2438	0	1	0	1
49	52	2007	IDC with apocrine features	4	TNBC	T4	N3	M0			220	180	200	10	10	5	5.6411	1	Lymph	7.02466	1	1	0	1
50	54	2006	IDC NOS	0.6	TNBC	T1	N0	M0			290		290	10	5	5	11.2438	0		11.4795	0	1	0	1
51	57	2000	IDC NOS	0.25	TNBC	T1	N0	M			240	260	250	30	30	20	18.0493	0		18.0658	0	1	0	1
52	64	2009	IDC with apocrine cytology	0.2	TNBC	T1	N0	MX			250	20	135	2	2	1	9.09589	0		9.29315	0	1	0	0
54	60	2006	IDC NOS	1.7	TNBC	T1	N1	0			280	170	225	30	30	20	10.0767	1	Lymph	11.8164	0	1	0	1
